# Supplementary material for: Comparison of Mitochondrial Mutation Spectra in Ageing Human Colonic Epithelium and Disease: Absence of Evidence for Purifying Selection in Somatic Mitochondrial DNA Point Mutations
Source: PLoS Genet. 2012 Nov 15;8(11):e1003082. doi: 10.1371/journal.pgen.1003082 (PMC3499406; doi:10.1371/journal.pgen.1003082)
Supplement: Table S1 — Somatic mitochondrial DNA point mutations detected in ageing human colonic crypt cells. (XLSX) [file pgen.1003082.s001.xlsx]

## Sheet: Sheet1
Reference	Patient	Cell	Gene	Position	Base Change	Mutation Level	Amino Acid Change	MutPred Pathogenicity Score	Cytochrome c Oxidase Histochemistry
Greaves et al 2006	1	1	MT-CO1	6277	G>A	1	p.G125D	0.867	Deficient
Greaves et al 2006	1	2	MT-CO1	7275	T>C	1	p.S458P	0.796	Deficient
Greaves et al 2010	1	1	MT-RNR2	2559	T>G	0.5	~	~	Deficient
Greaves et al 2010	1	3	MT-CO3	9714	G>A	1	p.G170S	0.618	Deficient
Greaves et al 2010	1	5	MT-CO1	5997	G>A	1	p.A32T	0.591	Deficient
Greaves et al 2010	1	6	MT-RNR2	1905	C>A	1	~	~	Deficient
Greaves et al 2010	1	7	MT-TE	14704	T>C	1	~	~	Deficient
Greaves et al 2010	1	8	MT-ND5	13681	A>G	1	p.T449A	0.232	Positive
Greaves et al 2010	2	1	MT-ND4L	10761	T>C	0.8	p.C98R	0.706	Deficient
Greaves et al 2010	2	2	MT-ND4	11015	A>G	0.5	p.S86G	0.399	Deficient
Greaves et al 2010	2	3	MT-CO3	9247	G>A	1	p.S14N	0.732	Deficient
Greaves et al 2010	2	4	MT-CYB	15077	G>A	1	p.E111K	0.684	Deficient
Greaves et al 2010	2	8	MT-ND5	13916	G>A	0.4	p.G527E	0.863	Deficient
Greaves et al 2010	2	9	MT-RNR2	2816	G>A	1	~	~	Deficient
Greaves et al 2010	2	10	MT-ND4	10971	G>A	1	p.W71X	~	Positive (Complex I Deficient)
Taylor et al 2003	1	1-	MT-RNR1	1289	G>C	1	~	~	Deficient
Taylor et al 2003	1	1-	MT-CO2	8154	G>A	1	p.G190E	0.936	Deficient
Taylor et al 2003	1	1+	MT-CYB	15084	G>A	0.6	p.W113X	~	Positive
Taylor et al 2003	1	2-	MT-CO1	7090	G>A	1	p.W396X	~	Deficient
Taylor et al 2003	1	2-	MT-CO2	7775	G>A	0.7	p.V64I	0.446	Deficient
Taylor et al 2003	1	2-	MT-ND5	12390	C Insertion	0.9	Frameshift	~	Deficient
Taylor et al 2003	1	2+	MT-CO1	6852	G>A	0.6	p.G317S	0.776	Positive
Taylor et al 2003	1	3-	MT-CO3	9774	G>A	1	p.D190N	0.848	Deficient
Taylor et al 2003	1	3-	MT-ND4	11100	A>G	0.3	p.E114G	0.64	Deficient
Taylor et al 2003	1	4-	MT-RNR2	2815	G>A	0.6	~	~	Deficient
Taylor et al 2003	1	5-	Non-Coding	564	G>A	0.8	~	~	Deficient
Taylor et al 2003	1	5-	MT-CO1	7065	G>A	1	p.A388T	0.729	Deficient
Taylor et al 2003	1	6-	MT-TF	586	G>A	0.5	~	~	Deficient
Taylor et al 2003	1	6-	MT-RNR1	1097	G>A	1	~	~	Deficient
Taylor et al 2003	1	6-	MT-ATP6	8572	G>A	1	p.G16S	0.181	Deficient
Taylor et al 2003	1	7-	MT-RNR1	879	T>C	0.5	~	~	Deficient
Taylor et al 2003	1	7-	MT-ND2	4788	G>A	0.4	p.G107X	~	Deficient
Taylor et al 2003	2	2	MT-RNR2	2643	G>C	0.9	~	~	Deficient
Taylor et al 2003	2	1-	MT-RNR2	2275	T>C	0.4	~	~	Deficient
Taylor et al 2003	2	1-	MT-TQ	4399	T>C	1	~	~	Deficient
Taylor et al 2003	2	1+	MT-CO3	9985	G>A	0.7	p.G260E	0.737	Positive
Taylor et al 2003	2	1+	MT-TG	10020	T>C	0.6	~	~	Positive
Taylor et al 2003	2	2-	MT-RNR2	3094	G>A	0.4	~	~	Deficient
Taylor et al 2003	2	2-	Non-Coding	5892	T>C	1	~	~	Deficient
Taylor et al 2003	2	2-	MT-CO1	7013	G>A	0.5	Synonymous	~	Deficient
Taylor et al 2003	2	2-	MT-CO3	9544	G>A	1	p.G113E	0.758	Deficient
Taylor et al 2003	2	3-	MT-CO3	9537	C Deletion	1	Frameshift	~	Deficient
Taylor et al 2003	2	4-	MT-ND2	4550	T>C	1	Synonymous	~	Deficient
Taylor et al 2003	2	5-	Non-Coding	16183	A Deletion	1	~	~	Deficient
Taylor et al 2003	2	6-	MT-RNR2	3014	G>A	1	~	~	Deficient
Taylor et al 2003	2	6-	MT-CYB	15540	C Insertion	0.3	Frameshift	~	Deficient
Taylor et al 2003	2	7-	MT-RNR2	2916	G>A	0.5	~	~	Deficient
Taylor et al 2003	2	7-	MT-CO1	6698	A Deletion	1	Frameshift	~	Deficient
Taylor et al 2003	3	1-	MT-CO1	7053	G>A	1	p.G384X	~	Deficient
Taylor et al 2003	3	1-	MT-ATP6	8557	G>A	1	p.A11T	0.147	Deficient
Taylor et al 2003	3	1-	MT-CO3	9489	G>A	1	p.A95T	0.38	Deficient
Taylor et al 2003	3	1+	MT-ND4L	10591	T>C	1	p.F41S	0.693	Positive
Taylor et al 2003	3	2-	Non-Coding	309	C Deletion	0.5	~	~	Deficient
Taylor et al 2003	3	2-	MT-CO3	9537	C Insertion	1	Frameshift	~	Deficient
Taylor et al 2003	3	2-	Non-Coding	16111	C>T	1	~	~	Deficient
Taylor et al 2003	3	3-	Non-Coding	375	C Insertion	1	~	~	Deficient
Taylor et al 2003	3	3-	MT-CO2	7901	T>C	1	p.W106R	0.903	Deficient
Taylor et al 2003	3	4-	MT-RNR1	943	G>A	1	~	~	Deficient
Taylor et al 2003	3	4-	MT-CO1	6937	T>C	1	p.I345T	0.721	Deficient
Taylor et al 2003	3	5-	MT-TM	4446	G>A	0.6	~	~	Deficient
Taylor et al 2003	3	5-	MT-CO3	9543	G>A	0.8	p.G113X	~	Deficient
Taylor et al 2003	3	5-	MT-CO3	9921	G>A	0.7	p.A239T	0.543	Deficient
Taylor et al 2003	3	5-	MT-CYB	14920	C>T	0.7	Synonymous	~	Deficient
Taylor et al 2003	3	7-	MT-RNR1	1586	G>A	0.6	~	~	Deficient
Taylor et al 2003	5	1-	MT-RNR2	1831	G>A	0.3	~	~	Deficient
Taylor et al 2003	5	1+	Non-Coding	309	C Insertion	0.6	~	~	Positive
Taylor et al 2003	5	2-	MT-ND2	4986	A>G	0.4	p.T173A	0.853	Deficient
Taylor et al 2003	5	3-	MT-ND2	5164	G>A	0.3	p.R232H	0.311	Deficient
Taylor et al 2003	5	4-	MT-ND4	11770	T>C	0.3	Synonymous	~	Deficient
Taylor et al 2003	5	5-	MT-CYB	14963	G>A	0.6	p.V73M	0.817	Deficient
Taylor et al 2003	6	6-	MT-CYB	15756	G>A	0.4	p.W337X	~	Deficient
	1	5	Non-Coding	523	CA Insertion	1	~	~	Positive
	1	7	MT-ND1	3638	T>C	0.3	p.L111P	0.93	Positive
	1	7	MT-ND5	13558	G>A	0.35	p.A408T	0.821	Positive
	1	9	Non-Coding	574	A>C	0.5	~	~	Positive
	1	16	MT-RNR1	1201	G>C	0.9	~	~	Positive
	1	16	MT-TL2	12293	G>A	0.5	~	~	Positive
	1	17	MT-ND2	5140	G>A	1	p.S224N	0.536	Deficient
	2	8	MT-CO2	7671	T>C	0.7	p.M29T	0.584	Positive
	2	9	Non-Coding	16112	C>T	0.35	~	~	Positive
	2	11	MT-ND2	4972	G>A	0.5	p.G168D	0.884	Positive
	2	13	MT-CO1	6470	A>G	0.6	Synonymous	~	Positive
	2	14	MT-RNR2	2976	G>A	0.5	~	~	Positive
	2	15	MT-RNR2	1734	G>A	0.5	~	~	Positive
	3	11	MT-CO3	9637	T>C	1	p.I144T	0.721	Positive
	3	12	MT-ND4	11452	T>C	1	Synonymous	~	Positive
	3	16	MT-RNR1	1134	G>A	0.5	~	~	Positive
	3	22	MT-RNR2	2759	TA Deletion	1	~	~	Positive
	3	24	MT-CO1	6168	G>A	0.5	p.A89T	0.837	Positive
	3	24	Non-Coding	16065	G>A	1	~	~	Positive
	4	5	MT-ND6	14381	A>G	0.5	p.M98T	0.717	Deficient
	4	8	MT-RNR2	3103	C>T	0.8	~	~	Deficient
	4	8	MT-TL1	3243	A>G	0.3	~	~	Positive
	4	8	MT-ND1	4135	T>C	0.9	p.Y277H	0.606	Deficient
	4	8	MT-CO2	7955	C>T	0.4	p.P124S	0.611	Deficient
	4	10	MT-CO1	7323	G>A	0.5	p.E474K	0.668	Positive
	5	1	Non-Coding	5656	A>G	0.4	~	~	Positive
	5	2	MT-RNR1	1562	G>A	0.5	~	~	Deficient
	5	5	MT-ND4	10857	T>C	0.9	p.I33T	0.432	Deficient
	5	7	Non-Coding	71	G Deletion	1	~	~	Deficient
	5	7	MT-TW	5563	G>A	0.7	~	~	Deficient
	5	7	MT-ND5	12818	G>A	1	p.R161Q	0.742	Deficient
	5	9	MT-CYB	15639	T>C	0.65	p.I298T	0.611	Deficient
	5	11	MT-RNR2	3197	T>C	0.45	~	~	Positive
	6	2	MT-ND1	3867	C>T	0.45	Synonymous	~	Deficient
	6	2	MT-CO2	7861	T>C	0.5	Synonymous	~	Deficient
	6	7	MT-ND4L	10550	A>G	1	Synonymous	~	Deficient
	6	8	MT-RNR2	2347	C>T	0.5	~	~	Deficient
	6	8	MT-ND1	4062	T>C	0.3	Synonymous	~	Deficient
	6	8	MT-TD	7565	G>A	1	~	~	Deficient
	6	8	MT-CO2	8161	C>A	0.65	p.Y192X	~	Deficient
	6	8	MT-ND4	12086	C>T	0.5	p.P433S	0.835	Deficient
	7	5	MT-CO2	7768	A>G	0.9	Synonymous	~	Positive
	7	5	MT-CO3	9477	G>A	0.75	p.V91I	0.186	Positive
	7	7	MT-CO1	6037	G>A	0.6	p.G45D	0.704	Deficient
	8	2	MT-CYB	14933	T>C	0.6	p.F63L	0.774	Deficient
	8	7	MT-ND5	12450	C>T	0.55	Synonymous	~	Deficient
	8	7	MT-ND5	13021	C>T	0.5	p.L229F	0.666	Deficient
	8	9	MT-CO2	8007	G>A	1	p.R141Q	0.729	Deficient
	8	12	MT-CO1	6749	C>T	0.4	Synonymous	~	Deficient
	8	12	MT-ND5	13726	G>A	0.5	p.A464T	0.716	Deficient
	8	16	Non-Coding	438	C>T	1	~	~	Deficient
	8	16	MT-RNR1	1576	G>A	0.5	~	~	Deficient
	9	1	MT-ND4	11116	T>C	0.45	Synonymous	~	Deficient
	9	7	MT-ND5	13652	C>T	0.4	p.T439I	0.559	Positive
	9	8	MT-CO3	9325	T>C	1	p.M40T	0.289	Deficient
	9	9	MT-RNR1	1121	A>G	1	~	~	Deficient
	9	9	MT-CO1	6537	G>A	0.5	p.D212N	0.789	Deficient
	9	10	Non-Coding	16189	T>C	1	~	~	Deficient
References	Greaves et al 2006.	Greaves LC, Preston SL, Tadrous PJ, Taylor RW, Barron MJ, et al. (2006). Proc Natl Acad Sci U S A 103: 714-719.
	Greaves et al 2010.	Greaves LC, Barron MJ, Plusa S, Kirkwood TB, Mathers JC, et al. (2010) Exp Gerontol 45: 573-579
	Taylor et al 2003.	Taylor RW, Barron MJ, Borthwick GM, Gospel A, Chinnery PF, et al. (2003) J Clin Invest 112: 1351-1360
