# Supplementary material for: Comparison of Mitochondrial Mutation Spectra in Ageing Human Colonic Epithelium and Disease: Absence of Evidence for Purifying Selection in Somatic Mitochondrial DNA Point Mutations
Source: PLoS Genet. 2012 Nov 15;8(11):e1003082. doi: 10.1371/journal.pgen.1003082 (PMC3499406; doi:10.1371/journal.pgen.1003082)
Supplement: Table S2 — Mitochondrial DNA point mutations which are reported to cause human mitochondrial disease. (XLSX) [file pgen.1003082.s002.xlsx]

## Sheet: Sheet2
Gene	Base number	Base Change	Amino acid change	Heteroplasmic/Homoplasmic	Inherited/Sporadic	MutPred Pathogenicity Score
MT-TF	582	T>C
MT-TF	583	G>A
MT-TF	586	G>A
MT-TF	611	G>A
MT-TF	617	G>A
MT-TF	622	G>A
MT-TF	642	T>C
MT-RNR1	1494	C>T
MT-RNR1	1555	A>G
MT-TV	1606	G>A
MT-TV	1624	C>T
MT-TV	1630	A>G
MT-TL1	3242	G>A
MT-TL1	3243	A>G
MT-TL1	3243	A>T
MT-TL1	3244	G>A
MT-TL1	3251	A>G
MT-TL1	3255	G>A
MT-TL1	3256	C>T
MT-TL1	3258	T>C
MT-TL1	3260	A>G
MT-TL1	3271	T>C
MT-TL1	3273	T>C
MT-TL1	3280	A>G
MT-TL1	3283	G>A
MT-TL1	3287	G>A
MT-TL1	3302	A>G
MT-ND1	3308	T>G	p.M1X	Both	Inherited	*
MT-ND1	3376	G>A	p.E24K	Both	Sporadic	0.865
MT-ND1	3460	G>A	p.A52T	Both	Inherited	0.765
MT-ND1	3644	T>C	p.V113A	Homoplasmic	Inherited	0.803
MT-ND1	3697	G>A	p.G131S	Heteroplasmic	Inherited	0.876
MT-ND1	3733	G>A	p.E143K	Both	Inherited	0.928
MT-ND1	3946	G>A	p.E214K	Both	Inherited	0.863
MT-ND1	3949	T>C	p.Y215H	Heteroplamic	Sporadic	0.826
MT-TI	4267	A>G
MT-TI	4269	A>G
MT-TI	4274	T>C
MT-TI	4284	G>A
MT-TI	4298	G>A
MT-TI	4300	A>G
MT-TI	4302	A>G
MT-TI	4309	G>A
MT-TI	4315	A Deletion
MT-TQ	4332	G>A
MT-TM	4409	T>C
MT-TM	4415	A>G
MT-TM	4450	G>A
MT-ND2	4681	T>C	p.L71P	Heteroplasmic	Sporadic	0.818
MT-TW	5521	G>A
MT-TW	5532	G>A
MT-TW	5537	T Insertion
MT-TW	5538	G>A
MT-TW	5540	G>A
MT-TW	5543	T>C
MT-TW	5545	C>T
MT-TW	5556	G>A
MT-TA	5591	G>A
MT-TA	5628	T>C
MT-TA	5636	T>C
MT-TA	5650	G>A
MT-TN	5692	T>C
MT-TN	5693	T>C
MT-TN	5698	G>A
MT-TN	5703	G>A
MT-TN	5728	T>C
MT-TC	5814	T>C
MT-TY	5835	G>A
MT-TY	5874	T>C
MT-TY	5877	C>T
MT-TY	5885	T Deletion
MT-TY	5888	T Insertion
MT-CO1	5920	G>A	p.W6X	Heteroplasmic	Sporadic	*
MT-CO1	6020	5BP Deletion	Frameshift	Heteroplasmic	Sporadic	*
MT-CO1	6489	C>A	p.L196I	Heteroplasmic	Inherited	0.698
MT-CO1	6708	G>A	p.G269X	Heteroplasmic	Sporadic	*
MT-CO1	6721	T>C	p.M273T	Heteroplasmic	Sporadic	0.718
MT-CO1	6742	T>C	p.I280T	Heteroplasmic	Sporadic	0.766
MT-CO1	6930	G>A	p.G343X	Heteroplasmic	Sporadic	*
MT-CO1	7443	A>G	p.X514G	Homoplasmic	Inherited	*
MT-CO1	7444	G>A	p.X514K	Homoplasmic	Inherited	*
MT-TS1	7472	A>C
MT-TS1	7472	C Insertion
MT-TS1	7480	T>C
MT-TS1	7497	G>A
MT-TS1	7511	T>C
MT-TS1	7512	T>C
MT-CO2	7587	T>C	p.M1T	Heteroplasmic	Inherited	0.597
MT-CO2	7671	T>A	p.M29K	Heteroplasmic	Sporadic	0.782
MT-CO2	7706	G>A	p.A41T	Heteroplasmic	Inherited	0.506
MT-CO2	7896	G>A	p.W104X	Heteroplasmic	Sporadic	*
MT-CO2	7970	G>T	p.E129X	Heteroplasmic	Inherited	*
MT-CO2	7989	T>C	p.L135P	Heteroplasmic	Sporadic	0.909
MT-CO2	8042	2BP Deletion	p.55X	Heteroplasmic	Inherited	*
MT-TK	8313	G>A
MT-TK	8328	G>A
MT-TK	8342	G>A
MT-TK	8344	A>G
MT-TK	8355	T>C
MT-TK	8356	T>C
MT-TK	8362	T>G
MT-TK	8363	G>A
MT-ATP6	8851	T>C	p.W109R	Both	Inherited and Sporadic	0.82
MT-ATP6	8993	T>C	p.L156P	Heteroplasmic	Inherited and Sporadic	0.808
MT-ATP6	8993	T>G	p.L156R	Heteroplasmic	Inherited and Sporadic	0.843
MT-ATP6	9176	T>G	p.L217R	Heteroplasmic	Inherited	0.845
MT-ATP6	9176	T>C	p.L217P	Both	Inherited	0.851
MT-ATP6	9185	T>C	p.L220P	Heteroplasmic	Inherited	0.882
MT-ATP6	9191	T>C	p.L222P	Heteroplasmic	Inherited	0.806
MT-ATP6	9205	TA Deletion	X226M	Homoplasmic	Inherited	*
MT-CO3	9379	G>A	p.W58X	Heteroplasmic	Sporadic	*
MT-CO3	9487	15BP Deletion	Frameshift	Heteroplasmic	Sporadic	*
MT-CO3	9537	C Insertion	Frameshift	Both	Sporadic	*
MT-CO3	9559	C Deletion	Frameshift	Heteroplasmic	Sporadic	*
MT-CO3	9789	T>C	p.S195P	Heteroplasmic	Sporadic	0.756
MT-CO3	9952	G>A	p.W249X	Heteroplasmic	Sporadic	*
MT-CO3	9957	T>C	p.F251L	Heteroplasmic	Inherited	0.686
MT-TG	10010	T>C
MT-ND3	10158	T>C	p.S34P	Heteroplasmic	Inherited and Sporadic	0.342
MT-ND3	10191	T>C	p.S45P	Heteroplasmic	Inherited and Sporadic	0.451
MT-ND3	10197	G>A	p.A47T	Heteroplasmic	Inherited	0.663
MT-TR	10450	A>G
MT-ND4L	10663	T>C	p.V65A	Homoplasmic	Inherited	0.604
MT-ND4	11232	T>C	p.L158P	Heteroplasmic	Not determined	0.729
MT-ND4	11777	C>A	p.R340S	Heteroplasmic	Inherited	0.898
MT-ND4	11778	G>A	p.R340H	Both	Inherited	0.913
MT-ND4	11832	G>A	p.W358X	Heteroplasmic	Sporadic	*
MT-TH	12147	G>A
MT-TH	12183	G>A
MT-TS2	12258	C>A
MT-TL2	12276	G>A
MT-TL2	12294	G>C
MT-TL2	12313	T>C
MT-TL2	12315	G>A
MT-TL2	12316	G>A
MT-TL2	12320	A>G
MT-TL2	12334	G>A
MT-ND5	12425	A Deletion	Frameshift	Heteroplasmic	Sporadic	*
MT-ND5	12706	T>G	p.F124L	Heteroplasmic	Inherited and Sporadic	0.774
MT-ND5	12782	T>G	p.I149S	Heteroplasmic	Inherited	0.763
MT-ND5	13042	G>A	p.A263T	Heteroplasmic	Inherited	0.748
MT-ND5	13045	A>C	p.M237L	Heteroplasmic	Not determined	0.748
MT-ND5	13084	A>T	p.S250C	Heteroplasmic	Inherited	0.802
MT-ND5	13271	T>C	p.L312P	Heteroplasmic	Not determined	0.787
MT-ND5	13513	G>A	p.D393N	Heteroplasmic	Inherited and Sporadic	0.775
MT-ND5	13514	A>G	p.D393G	Heteroplasmic	Inherited and Sporadic	0.757
MT-ND6	14459	G>A	p.A72V	Both	Inherited	0.724
MT-ND6	14484	T>C	p.M64V	Both	Inherited	0.618
MT-ND6	14487	T>C	p.M63V	Heteroplasmic	Inherited	0.671
MT-TE	14687	A>G
MT-TE	14709	T>C
MT-TE	14710	G>A
MT-TE	14723	T>C
MT-TE	14724	G>A
MT-TE	14728	T>C
MT-TE	14739	G>A
MT-CYB	14787	4BP Deletion	Frameshift	Heteroplasmic	Sporadic	*
MT-CYB	14846	G>A	p. G34S	Heteroplasmic	Sporadic	0.894
MT-CYB	14849	T>C	p.S35P	Heteroplasmic	Sporadic	0.807
MT-CYB	15059	G>A	p.G105X	Heteroplasmic	Sporadic	*
MT-CYB	15084	G>A	p.W113X	Heteroplasmic	Sporadic	*
MT-CYB	15150	G>A	p.W135X	Heteroplasmic	Sporadic	*
MT-CYB	15168	G>A	p.W141X	Heteroplasmic	Sporadic	*
MT-CYB	15197	T>C	p.S151P	Heteroplasmic	Not determined	0.812
MT-CYB	15242	G>A	p.G166X	Heteroplasmic	Sporadic	*
MT-CYB	15243	G>A	p.G166E	Heteroplasmic	Sporadic	0.936
MT-CYB	15257	G>A	p.D171N	Homoplasmic	Inherited	0.721
MT-CYB	15497	G>A	p.G251S	Homoplasmic	Inherited	0.47
MT-CYB	15498	G>A	p.G251D	Heteroplasmic	Inherited	0.453
MT-CYB	15498	24BP Deletion	Frameshift	Heteroplasmic	Sporadic	*
MT-CYB	15579	A>G	p.Y278C	Heteroplasmic	Sporadic	0.812
MT-CYB	15615	G>A	p.G290D	Heteroplasmic	Sporadic	0.827
MT-CYB	15635	T>C	p.S297P	Homoplasmic	Sporadic	0.824
MT-CYB	15699	G>C	p.R318P	Heteroplasmic	Sporadic	0.874
MT-CYB	15723	G>A	P.W326X	Heteroplasmic	Sporadic	*
MT-CYB	15761	G>A	p.G339X	Heteroplasmic	Sporadic	*
MT-CYB	15762	G>A	p.G339E	Heteroplasmic	Sporadic	0.877
MT-TP	15967	G>A
MT-TP	15990	C>T
