# Supplementary material for: Comparison of Mitochondrial Mutation Spectra in Ageing Human Colonic Epithelium and Disease: Absence of Evidence for Purifying Selection in Somatic Mitochondrial DNA Point Mutations
Source: PLoS Genet. 2012 Nov 15;8(11):e1003082. doi: 10.1371/journal.pgen.1003082 (PMC3499406; doi:10.1371/journal.pgen.1003082)
Supplement: Table S3 — Rare population variants in 100 European coding region mitochondrial DNA sequences. (XLSX) [file pgen.1003082.s003.xlsx]

## Sheet: Sheet1
Gene	Base number	Base Change	Amino acid change	MutPred Pathogenicity Score
MT-RNR1	721	T>C
MT-RNR1	735	A>G
MT-RNR1	748	G>A
MT-RNR1	870	C>T
MT-RNR1	924	A>G
MT-RNR1	956	C Insertion
MT-RNR1	980	T>C
MT-RNR1	1007	G>A
MT-RNR1	1393	G>A
MT-RNR1	1555	A>G
MT-RNR2	1709	G>A
MT-RNR2	2626	T>C
MT-RNR2	2851	A>G
MT-RNR2	3105	A>G
MT-ND1	3398	T>C	p.M31T	0.769
MT-ND1	3472	T>C	p.F56L	0.753
MT-ND1	3531	G>A	Synonymous
MT-ND1	3559	C>T	Synonymous
MT-ND1	3753	T>C	Synonymous
MT-ND1	3801	T>C	Synonymous
MT-ND1	3826	T>C	Synonymous
MT-ND1	3828	A>G	Synonymous
MT-ND1	3866	T>C	p.I187T	0.761
MT-ND1	3902	A>G	p.D199G	0.855
MT-ND1	4012	A>G	p.T236A	0.381
MT-ND1	4095	C>T	Synonymous
MT-ND1	4129	A>G	p.T275A	0.504
MT-ND1	4164	A>G	Synonymous
MT-ND1	4216	T>C	p.Y304H	0.502
MT-TQ	4386	T>C	Synonymous
MT-ND2	4639	T>C	p.I57T	0.297
MT-ND2	4908	C>T	p.P147S	0.599
MT-ND2	4924	G>A	p.S152N	0.295
MT-ND2	4991	G>A	Synonymous
MT-ND2	5302	T>C	p.I278T	0.16
MT-ND2	5418	T>G	p.F317V	0.523
MT-ND2	5459	C>T	Synonymous
MT-ND2	5477	C>T	Synonymous
MT-TW	5516	A>G
MT-TA	5634	A>G
MT-TN	5711	A>G
MT-TC	5773	G>A
MT-TY	5843	A>G
MT-CO1	6038	C>T	Synonymous
MT-CO1	6182	G>A	Synonymous
MT-CO1	6293	T>C	Synonymous
MT-CO1	6339	A>G	p.T146A	0.326
MT-CO1	6341	C>T	Synonymous
MT-CO1	6366	G>A	p.V155I	0.277
MT-CO1	6367	T>C	p.V155A	0.279
MT-CO1	6456	G>A	p.V185I	0.66
MT-CO1	6480	G>A	p.V193I	0.555
MT-CO1	6496	C>A	p.S198Y	0.704
MT-CO1	6716	A>G	Synonymous
MT-CO1	6842	T>A	Synonymous
MT-CO1	6951	G>A	p.V350M	0.687
MT-CO1	6990	C>T	Synonymous
MT-CO1	7184	A>G	Synonymous
MT-CO1	7202	A>G	Synonymous
MT-CO1	7299	A>G	p.M466V	0.333
MT-CO1	7325	A>G	Synonymous
MT-CO1	7444	G>A	p.X514L
MT-TD	7559	A>G
MT-CO2	7621	T>C	Synonymous
MT-CO2	7678	T>C	Synonymous
MT-CO2	7787	C>T	Synonymous
MT-CO2	7853	G>A	p.V90I	0.295
MT-CO2	7861	T>C	Synonymous
MT-CO2	7930	A>T	Synonymous
MT-CO2	7948	C>T	Synonymous
MT-CO2	7963	A>G	Synonymous
MT-CO2	7984	G>A	Synonymous
MT-CO2	7999	T>C	Synonymous
MT-CO2	8020	G>A	Synonymous
MT-CO2	8149	A>G	Synonymous
MT-CO2	8182	C>T	Synonymous
MT-TK	8308	A>G
MT-TK	8343	A>G
MT-ATP8	8417	C>A	p.L18I	0.611
MT-ATP8	8470	A>G	Synonymous
MT-ATP8	8521	A>G	Synonymous
MT-ATP8	8522	C>T	p.P53S	0.308
MT-ATP8	8563	A>G	Synonymous
MT-ATP6	8588	T>C	p.V21A	0.504
MT-ATP6	8752	A>G	p.I76V	0.615
MT-ATP6	8803	C>T	p.T93S	0.638
MT-ATP6	8921	G>A	p.G132D	0.773
MT-ATP6	8994	G>A	Synonymous
MT-APT6	9022	G>A	p.A166T	0.719
MT-ATP6	9041	A>G	p.H172R	0.758
MT-APT6	9058	A>G	p.T178A	0.191
MT-ATP6	9145	G>A	p.A207T	0.703
MT-ATP6	9196	G>A	p.D224N	0.61
MT-ATP6	9198	C>T	Synonymous
MT-CO3	9210	A>G	p.T2A	0.169
MT-CO3	9254	A>G	Synonymous
MT-CO3	9300	G>A	p.A32T	0.242
MT-CO3	9305	G>A	Synonymous
MT-CO3	9362	A>G	Synonymous
MT-CO3	9377	A>G	Synonymous
MT-CO3	9682	T>C	p.M159T	0.505
MT-CO3	9693	C>T	Synonymous
MT-CO3	9708	T>C	Synonymous
MT-CO3	9801	G>A	p.V199M	0.349
MT-CO3	9852	A>G	p.T216A	0.727
MT-CO3	9861	T>C	F219L	0.461
MT-CO3	9938	T>C	Synonymous
MT-ND3	10247	A>G	Synonymous
MT-ND4L	10560	C>T	Synonymous
MT-ND4L	10646	G>A	Synonymous
MT-ND4L	10754	A>C	Synonymous
MT-ND4	10771	A>G	Synonymous
MT-ND4	11119	C>T	Synonymous
MT-ND4	11151	C>T	p.A131V	0.351
MT-ND4	11272	A>G	Synonymous
MT-ND4	11527	C>T	Synonymous
MT-ND4	11533	C>T	Synonymous
MT-ND4	11549	C>T	Synonymous
MT-ND4	11611	G>A	Synonymous
MT-ND4	11920	A>G	Synonymous
MT-ND4	11932	C>T	Synonymous
MT-ND4	11935	T>C	Synonymous
MT-ND4	12030	A>G	p.N424S	0.259
MT-ND4	12064	C>T	Synonymous
MT-ND4	12084	C>T	p.S442F	0.318
MT-TL2	12285	T>C
MT-TL2	12331	A>G
MT-ND5	12358	A>G	p.T8A	0.277
MT-ND5	12441	T>C	Synonymous
MT-ND5	12471	T>C	Synonymous
MT-ND5	12753	A>G	Synonymous
MT-ND5	12771	G>A	Synonymous
MT-ND5	12966	C>T	Synonymous
MT-ND5	13098	A>G	Synonymous
MT-ND5	13111	T>C	Synonymous
MT-ND5	13117	A>G	p.I261V	0.604
MT-ND5	13194	G>A	Synonymous
MT-ND5	13212	C>T	Synonymous
MT-ND5	13296	C>T	Synonymous
MT-ND5	13401	T>C	Synonymous
MT-ND5	13434	A>G	Synonymous
MT-ND5	13464	C>T	Synonymous
MT-ND5	13749	C>T	Synonymous
MT-ND5	13758	C>A	Synonymous
MT-ND5	13781	T>C	p.I482T	0.644
MT-ND5	13782	C>A	p.I482M
MT-ND5	13851	C>T	Synonymous
MT-ND5	13889	G>A	p.C518Y	0.223
MT-ND5	13926	T>C	Synonymous
MT-ND5	13943	C>T	p.T536M	0.321
MT-ND5	14020	T>C	Synonymous
MT-ND5	14125	C>T	Synonymous
MT-ND5	14148	A>G	Synonymous
MT-ND6	14209	A>T	Synonymous
MT-ND6	14279	G>A	p.S132L	0.288
MT-ND6	14388	A>G	Synonymous
MT-ND6	14405	A>G	p.V90A	0.536
MT-ND6	14488	T>C	Synonymous
MT-ND6	14502	T>C	p.I58V	0.148
MT-ND6	14574	C>T	p.V34I	0.462
MT-CYB	14970	A>G	p.Y75C	0.76
MT-CYB	15034	A>G	Synonymous
MT-CYB	15064	A>G	Synonymous
MT-CYB	15151	A>G	Synonymous
MT-CYB	15191	T>C	Synonymous
MT-CYB	15274	T>G	Synonymous
MT-CYB	15295	C>T	Synonymous
MT-CYB	15304	C>T	Synonymous
MT-CYB	15313	T>C	Synonymous
MT-CYB	15380	A>G	p.T212A	0.259
MT-CYB	15553	G>A	Synonymous
MT-CYB	15766	A>G	Synonymous
MT-CYB	15773	G>A	p.V343M	0.629
MT-CYB	15787	T>C	Synonymous
MT-CYB	15790	C>T	Synonymous
MT-TT	15900	T>C
